# Supplementary material for: Electrodermal Activity (EDA) Morphologies and Prediction of Engagement with Simple Moving Average Crossover: A Mixed-Method Study
Source: Sensors (Basel). 2024 Jul 14;24(14):4565. doi: 10.3390/s24144565 (PMC11280656; doi:10.3390/s24144565)
Supplement: Supplementary file 1 [file sensors-24-04565-s001.zip]

Archive with 1 entries (1 files):
- sensors-3018683-supplementary.pdf
